# Supplementary material for: Temperature-Dependent Conformational Dynamics of Substrate Entrance Loops in β-Glucosidase: Insights from Molecular Dynamics Simulations
Source: Int J Mol Sci. 2026 May 11;27(10):4279. doi: 10.3390/ijms27104279 (PMC13207776; doi:10.3390/ijms27104279)
Supplement: Supplementary file 1 [file ijms-27-04279-s001.zip]

Archive with 1 entries (1 files):
- ijms-4288064-supplementary.pdf
